# Supplementary material for: Laser-Induced Graphene Heater Pad for De-Icing
Source: Nanomaterials (Basel). 2021 Nov 16;11(11):3093. doi: 10.3390/nano11113093 (PMC8619929; doi:10.3390/nano11113093)
Supplement: Supplementary file 1 [file nanomaterials-11-03093-s001.zip]

Archive with 1 entries (1 files):
- nanomaterials-1443288-supplementary.pdf
